# Supplementary material for: Biotransformation of the Phenolic Constituents from Licorice and Cytotoxicity Evaluation of Their Metabolites
Source: Int J Mol Sci. 2021 Sep 18;22(18):10109. doi: 10.3390/ijms221810109 (PMC8465054; doi:10.3390/ijms221810109)
Supplement: Supplementary file 1 [file ijms-22-10109-s001.zip]

Archive with 1 entries (1 files):
- ijms-1387881-supplementary.pdf
